# Supplementary material for: An Aggregation-Induced Fluorescence Probe for Detection H2S and Its Application in Cell Imaging
Source: Molecules. 2024 May 19;29(10):2386. doi: 10.3390/molecules29102386 (PMC11124099; doi:10.3390/molecules29102386)
Supplement: Supplementary file 1 [file molecules-29-02386-s001.zip]

Archive with 1 entries (1 files):
- molecules-3007527-supplementary.pdf
